# Supplementary material for: Knowledge, Attitudes, and Behaviors towards Proper Nutrition and Lifestyles in Italian Diabetic Patients during the COVID-19 Pandemic
Source: Int J Environ Res Public Health. 2022 Sep 7;19(18):11212. doi: 10.3390/ijerph191811212 (PMC9517272; doi:10.3390/ijerph191811212)
Supplement: Supplementary file 1 [file ijerph-19-11212-s001.zip]

Archive with 1 entries (1 files):
- ijerph-1884893-supplementary.pdf
